# Supplementary material for: Matrix-Assisted Laser Desorption Ionization Time-of-Flight Mass Spectrometry Combined with Chemometrics for Protein Profiling and Classification of Boiled and Extruded Quinoa from Conventional and Organic Crops
Source: Foods. 2024 Jun 17;13(12):1906. doi: 10.3390/foods13121906 (PMC11203106; doi:10.3390/foods13121906)
Supplement: Supplementary file 1 [file foods-13-01906-s001.zip]

Archive with 1 entries (1 files):
- foods-3034446-supplementary.pdf
